# Supplementary material for: Identifying and Addressing Basic Needs Insecurity Among Medical Students: A Curriculum for Trainees, Administrators, and Faculty
Source: MedEdPORTAL. 2022 Jan 10;18:11195. doi: 10.15766/mep_2374-8265.11195 (PMC8743318; doi:10.15766/mep_2374-8265.11195)
Supplement: Supplementary file 1 — Resource Guide.docxIn-Person Facilitator Guide.docxVirtual Facilitator Guide.docxPreworkshop Survey.docxBasic Needs Presentation.pptxCase 1.docxCase 2.docxCase 3.docxPostworkshop Survey.docx [file mep_2374-8265.11195-s001.zip]

Archive with 10 entries (10 files):
- A. Resource Guide.docx
- B. In-Person Facilitator Guide.docx
- C. Virtual Facilitator Guide.docx
- D. Preworkshop Survey.docx
- E. Basic Needs Presentation.pptx
- F. Case 1.docx
- G. Case 2.docx
- H. Case 3.docx
- I. Postworkshop Survey.docx
- Educational_Summary_Report_11195.pdf
